# Supplementary material for: The Properties of Damaged Starch Granules: The Relationship Between Granule Structure and Water–Starch Polymer Interactions
Source: Foods. 2024 Dec 25;14(1):21. doi: 10.3390/foods14010021 (PMC11719984; doi:10.3390/foods14010021)
Supplement: Supplementary file 1 [file foods-14-00021-s001.zip]

Archive with 1 entries (1 files):
- foods-3366080-supplementary.pdf
